# Supplementary material for: Effects of Chronic Thermal Stress on the Physiology, Metabolism, Histology, and Gut Microbiota of Juvenile Schizothorax grahami
Source: Animals (Basel). 2025 Sep 20;15(18):2749. doi: 10.3390/ani15182749 (PMC12466422; doi:10.3390/ani15182749)
Supplement: Supplementary file 1 [file animals-15-02749-s001.zip]

Archive with 1 entries (1 files):
- animals-3843107-supplementary.pdf
